# Supplementary material for: Seriniquinones as Therapeutic Leads for Treatment of BRAF and NRAS Mutant Melanomas
Source: Molecules. 2021 Dec 4;26(23):7362. doi: 10.3390/molecules26237362 (PMC8658889; doi:10.3390/molecules26237362)
Supplement: Supplementary file 1 [file molecules-26-07362-s001.zip]

Archive with 1 entries (1 files):
- molecules-1459668-supplementary.pdf
